# Supplementary material for: ‘Microincisional trabeculectomy for glaucoma”
Source: PLoS One. 2023 May 19;18(5):e0286020. doi: 10.1371/journal.pone.0286020 (PMC10198474; doi:10.1371/journal.pone.0286020)
Supplement: S1 Data — (XLSX) [file pone.0286020.s003.xlsx]

## Sheet: Sheet8
S. NO	sex	Sx code	P_iop	AGM6
1	m	2	18	0
2	m	2	10	0
3	m	2	30	0
4	m	2	23	0
5	f	2	14	0
6	m	2	16	0
7	m	2	50	0
8	m	2	18	0
9	f	1	18	0
10	m	2	54	1
11	m	2	10	0
12	m	2	19	1
13	m	2	23	0
14	m	2	24	0
15	m	1	19	2
16	m	2	26	1
17	m	2	30	0
18	m	2	36	0
19	m	2	12	0
20	m	2	12	0
21	m	1	14	0
22	m	1	13	0
23	m	1	10	0
24	m	1	19	0
25	f	2	13	0
26	m	2	14	0
27	f	1	18	0
28	f	2	11	0
29	m	2	25	0
30	m	1	24	0
31	f	1	25	0
32	f	1	20	0
